# Supplementary material for: Bactericidal and Anti-Inflammatory Effects of Ashitaba-Extract Ameliorate the Gingivitis and Halitosis in Dogs with Porphyromonas gulae-Infected Periodontal Disease
Source: Vet Sci. 2025 Oct 13;12(10):981. doi: 10.3390/vetsci12100981 (PMC12567811; doi:10.3390/vetsci12100981)
Supplement: Supplementary file 1 [file vetsci-12-00981-s001.zip]

Archive with 1 entries (1 files):
- vetsci-3907656-supplementary.pdf
